# Supplementary material for: Spectroscopic Investigation of the Impact of Cold Plasma Treatment at Atmospheric Pressure on Sucrose and Glucose
Source: Foods. 2022 Sep 9;11(18):2786. doi: 10.3390/foods11182786 (PMC9497776; doi:10.3390/foods11182786)
Supplement: Supplementary file 1 [file foods-11-02786-s001.zip]

Archive with 1 entries (1 files):
- foods-1846065-supplementary.xlsx
