# Supplementary material for: Spectroscopic Investigation of the Impact of Cold Plasma Treatment at Atmospheric Pressure on Sucrose and Glucose
Source: Foods. 2022 Sep 9;11(18):2786. doi: 10.3390/foods11182786 (PMC9497776; doi:10.3390/foods11182786)
Supplement: Supplementary file 1 [file foods-11-02786-s001.zip › foods-1846065-supplementary.xlsx]

## Sheet: Tabelle1
Glucose O39-H peak at 1381 cm-1
Plasma treatment time [min]	Normalised peak height	standard deviation
12	0.0124197	0.00124157
8	0.0127073	0.000548808
4	0.0122559	0.000330575
2	0.013414	0.000410931
1	0.0134314	0.000255689
0	0.0160672	0.00157519
Sucrose O39-H peak at 1386 cm-1
Plasma treatment time [min]	Normalised peak height	standard deviation
12	0.0124197	0.000633663
8	0.0127073	0.000269578
4	0.0122559	0.000810495
2	0.013414	0.00153649
1	0.0134314	0.000500945
0	0.0160672	0.00111933
Glucose peak at 1077 cm-1
Plasma treatment time [min]	Normalised peak height	standard deviation
12	0.0236906	0.0010329
8	0.0227295	0.000466222
4	0.020726	0.00147475
2	0.0215974	0.00135932
1	0.0209735	0.000696545
0	0.0167366	0.00239685
